# Supplementary material for: Hallmarks of Sublethal Endothelial Injury Are Differentially Induced by Cuminum cyminum Extracts with Distinct Phytochemical Profiles
Source: Curr Issues Mol Biol. 2026 Feb 26;48(3):255. doi: 10.3390/cimb48030255 (PMC13024819; doi:10.3390/cimb48030255)
Supplement: Supplementary file 1 [file cimb-48-00255-s001.zip]

Archive with 1 entries (1 files):
- cimb-4139431-supplementary.pdf
